# Supplementary material for: Cry3Aa Toxin Is Not Suitable to Control Lepidopteran Pest Spodoptera littoralis (Boisd.)
Source: Plants (Basel). 2022 May 15;11(10):1312. doi: 10.3390/plants11101312 (PMC9145897; doi:10.3390/plants11101312)
Supplement: Supplementary file 1 [file plants-11-01312-s001.zip]

Archive with 2 entries (2 files):
- Supplementary_materials-Table_S1A-F.pdf
- Supplementary_materials_Table_S2G-I.xls
